# Supplementary material for: Phenyl piperidine-1-carboxyl­ate
Source: Acta Crystallogr Sect E Struct Rep Online. 2009 Dec 4;66(Pt 1):o21. doi: 10.1107/S1600536809050958 (PMC2980278; doi:10.1107/S1600536809050958)
Supplement: Supplementary file 1 [file e-66-00o21-sup1.cif]

##############################################################################
###                                                                        ###
###        Electronic paper (Acta Crystallographica Section E)             ###
###                                                                        ###
##############################################################################
#                                                                            #
# This CIF contains the data in a paper accepted for publication in Acta     #
# Crystallographica Section E. It conforms to the requirements of Notes      #
# for Authors for Section E, and has been peer reviewed under the auspices   #
# of the IUCr Commission on Journals.                                        #
#                                                                            #
# Full details of the Crystallographic Information File format               #
# are given in the paper "The Crystallographic Information File (CIF):       #
# a New Standard Archive File for Crystallography" by S. R. Hall, F. H.      #
# Allen and I. D. Brown [Acta Cryst. (1991), A47, 655-685].                  #
#                                                                            #
# The current version of the core CIF dictionary is obtainable from          #
# ftp://ftp.iucr.org/pub/cif_core.dic. The current version number is 2.4.    #
#                                                                            #
# Software is freely available for graphical display of the structure(s) in  #
# this CIF.  For information consult the CIF home page http://www.iucr.org/  #
# cif/home.html                                                              #
#                                                                            #
# This file may be used for bona fide research purposes within the           #
# scientific community so long as proper attribution is given to the journal # 
# article from which it was obtained.                                        #
#                                                                            #
##############################################################################
                                             
data_global
_audit_creation_method     ?
_journal_date_recd_electronic     2009-11-22
_journal_date_accepted     2009-11-26
_journal_name_full     'Acta Crystallographica, Section E'
_journal_year     2010
_journal_volume     66
_journal_issue      1
_journal_page_first     o21
_journal_page_last     o21
_journal_paper_category     QO
_journal_coeditor_code     HB5246
_publ_contact_author
;
Muhammad Nawaz Tahir
University of Sargodha
Department of Physics
Sargodha
Pakistan
;
_publ_contact_author_email     'dmntahir_uos@yahoo.com'
_publ_contact_author_fax     '0092 48 32 22 121'
_publ_contact_author_phone     '0092 48 92 30 914'
_publ_section_title
;
Phenyl piperidine-1-carboxylate
;
loop_
    _publ_author_name
    _publ_author_address
    'Durre Shahwar'
;
Department of Chemistry
Government College University
Lahore
Pakistan
;
    'Tahir, M. Nawaz'
;
Department of Physics
University of Sargodha
Sargodha
Pakistan
;
    'Ahmad, Naeem'
;
Department of Chemistry
Government College University
Lahore
Pakistan
;
    'Saif Ullah'
;
Department of Chemistry
Government College University
Lahore
Pakistan
;
    'Khan, Muhammad Akmal'
;
Department of Chemistry
Government College University
Lahore
Pakistan
;
data_I
_audit_creation_method     SHELXL-97
_chemical_name_systematic
;
Phenyl piperidine-1-carboxylate
;
_chemical_name_common     ?
_chemical_formula_moiety     'C12 H15 N O2'
_chemical_formula_sum     'C12 H15 N O2'
_chemical_formula_iupac     'C12 H15 N O2'
_chemical_formula_weight     205.25
_symmetry_cell_setting     monoclinic
_symmetry_space_group_name_H-M     'P 21'
_symmetry_space_group_name_Hall     'P 2yb'
loop_
    _symmetry_equiv_pos_site_id
    _symmetry_equiv_pos_as_xyz
    1 x,y,z
    2 -x,1/2+y,-z
_cell_length_a     6.2091(2)
_cell_length_b     7.6881(3)
_cell_length_c     11.2838(4)
_cell_angle_alpha     90
_cell_angle_beta     97.211(2)
_cell_angle_gamma     90
_cell_volume     534.39(3)
_cell_formula_units_Z     2
_cell_measurement_reflns_used     1422
_cell_measurement_theta_min     3.21
_cell_measurement_theta_max     28.31
_cell_measurement_temperature     296(2)
_exptl_crystal_description     needles
_exptl_crystal_colour     Colorless
_exptl_crystal_size_max     0.28
_exptl_crystal_size_mid     0.11
_exptl_crystal_size_min     0.09
_exptl_crystal_density_diffrn     1.276
_exptl_crystal_density_meas     ?
_exptl_crystal_density_method     'not measured'
_exptl_crystal_F_000     220
_exptl_absorpt_coefficient_mu     0.087
_exptl_absorpt_correction_type     multi-scan
_exptl_absorpt_process_details     '(SADABS; Bruker, 2005)'
_exptl_absorpt_correction_T_min     0.987
_exptl_absorpt_correction_T_max     0.993
_exptl_special_details
;
;
_diffrn_ambient_temperature     296(2)
_diffrn_radiation_type     MoK\a
_diffrn_radiation_wavelength     0.71073
_diffrn_radiation_source     'fine-focus sealed tube'
_diffrn_radiation_monochromator     graphite
_diffrn_measurement_device_type     'Bruker Kappa APEXII CCD'
_diffrn_measurement_method     \w
_diffrn_detector_area_resol_mean     7.40
_diffrn_reflns_number     6213
_diffrn_reflns_av_R_equivalents     0.0221
_diffrn_reflns_av_sigmaI/netI     0.0267
_diffrn_reflns_theta_min     3.21
_diffrn_reflns_theta_max     28.31
_diffrn_reflns_theta_full     28.31
_diffrn_measured_fraction_theta_max     0.993
_diffrn_measured_fraction_theta_full     0.993
_diffrn_reflns_limit_h_min     -8
_diffrn_reflns_limit_h_max     8
_diffrn_reflns_limit_k_min     -9
_diffrn_reflns_limit_k_max     10
_diffrn_reflns_limit_l_min     -15
_diffrn_reflns_limit_l_max     14
_diffrn_standards_number     0
_diffrn_standards_interval_count     ?
_diffrn_standards_interval_time     ?
_diffrn_standards_decay_%     ?
_refine_special_details
;
Refinement of <i>F</i>^2^ against ALL reflections. The weighted <i>R</i>-factor
<i>wR</i> and goodness of fit <i>S</i> are based on <i>F</i>^2^, conventional
<i>R</i>-factors <i>R</i> are based on <i>F</i>, with <i>F</i> set to zero for
negative <i>F</i>^2^. The threshold expression of <i>F</i>^2^ >
\s(<i>F</i>^2^) is used only for calculating <i>R</i>-factors(gt) <i>etc</i>.
and is not relevant to the choice of reflections for refinement.
<i>R</i>-factors based on <i>F</i>^2^ are statistically about twice as large
as those based on <i>F</i>, and <i>R</i>- factors based on ALL data will be
even larger.
;
_reflns_number_total     1422
_reflns_number_gt     1243
_reflns_threshold_expression     I>2\s(I)
_refine_ls_structure_factor_coef     Fsqd
_refine_ls_matrix_type     full
_refine_ls_R_factor_all     0.0415
_refine_ls_R_factor_gt     0.0348
_refine_ls_wR_factor_gt     0.0839
_refine_ls_wR_factor_ref     0.0880
_refine_ls_goodness_of_fit_ref     1.053
_refine_ls_restrained_S_all     1.053
_refine_ls_number_reflns     1422
_refine_ls_number_parameters     136
_refine_ls_number_restraints     0
_refine_ls_hydrogen_treatment     constr
_refine_ls_weighting_scheme     calc
_refine_ls_weighting_details
         'calc w=1/[\s^2^(Fo^2^)+(0.0453P)^2^+0.0354P] where P=(Fo^2^+2Fc^2^)/3'
_atom_sites_solution_hydrogens     geom
_atom_sites_solution_primary     direct
_atom_sites_solution_secondary     difmap
_refine_ls_shift/su_max     0.000
_refine_ls_shift/su_mean     0.000
_refine_diff_density_max     0.136
_refine_diff_density_min     -0.218
loop_
    _atom_type_symbol
    _atom_type_description
    _atom_type_scat_dispersion_real
    _atom_type_scat_dispersion_imag
    _atom_type_scat_source
    'C' 'C' 0.0033 0.0016
                         'International Tables Vol C Tables 4.2.6.8 and 6.1.1.4'
    'H' 'H' 0.0000 0.0000
                         'International Tables Vol C Tables 4.2.6.8 and 6.1.1.4'
    'N' 'N' 0.0061 0.0033
                         'International Tables Vol C Tables 4.2.6.8 and 6.1.1.4'
    'O' 'O' 0.0106 0.0060
                         'International Tables Vol C Tables 4.2.6.8 and 6.1.1.4'
_computing_data_collection     'APEX2 (Bruker, 2007)'
_computing_cell_refinement     'SAINT (Bruker, 2007)'
_computing_data_reduction     'SAINT (Bruker, 2007)'
_computing_structure_solution     'SHELXS97 (Sheldrick, 2008)'
_computing_structure_refinement     'SHELXL97 (Sheldrick, 2008)'
_computing_molecular_graphics
                              'ORTEP-3 (Farrugia, 1997) and PLATON (Spek, 2009)'
_computing_publication_material
;
WinGX (Farrugia, 1999) and PLATON (Spek, 2009)
;
loop_
    _atom_site_type_symbol
    _atom_site_label
    _atom_site_fract_x
    _atom_site_fract_y
    _atom_site_fract_z
    _atom_site_U_iso_or_equiv
    _atom_site_thermal_displace_type
    _atom_site_calc_flag
    _atom_site_refinement_flags
    _atom_site_occupancy
    O O1 -0.00238(19) 0.6920(2) 0.32910(10) 0.0497(4) Uani . . 1.000
    O O2 0.3128(2) 0.83567(19) 0.31583(11) 0.0534(4) Uani . . 1.000
    N N1 0.2483(2) 0.7051(2) 0.48833(12) 0.0442(4) Uani . . 1.000
    C C1 -0.0639(3) 0.6857(2) 0.20515(14) 0.0395(5) Uani . . 1.000
    C C2 -0.2721(3) 0.7369(3) 0.16604(16) 0.0465(6) Uani . . 1.000
    C C3 -0.3512(3) 0.7125(4) 0.04706(18) 0.0599(7) Uani . . 1.000
    C C4 -0.2238(4) 0.6384(3) -0.03033(18) 0.0631(8) Uani . . 1.000
    C C5 -0.0147(4) 0.5895(3) 0.01023(19) 0.0578(7) Uani . . 1.000
    C C6 0.0681(3) 0.6137(3) 0.12898(16) 0.0485(6) Uani . . 1.000
    C C7 0.2001(3) 0.7508(2) 0.37356(14) 0.0384(5) Uani . . 1.000
    C C8 0.1076(3) 0.6065(3) 0.55852(15) 0.0474(6) Uani . . 1.000
    C C9 0.0725(3) 0.7057(3) 0.67042(15) 0.0487(6) Uani . . 1.000
    C C10 0.2875(3) 0.7539(3) 0.74199(17) 0.0538(6) Uani . . 1.000
    C C11 0.4301(3) 0.8523(3) 0.66545(17) 0.0521(6) Uani . . 1.000
    C C12 0.4601(3) 0.7516(3) 0.55382(17) 0.0486(5) Uani . . 1.000
    H H2 -0.35844 0.78703 0.21843 0.0558 Uiso . . 1.000
    H H3 -0.49220 0.74669 0.01916 0.0719 Uiso . . 1.000
    H H4 -0.27888 0.62132 -0.10998 0.0757 Uiso . . 1.000
    H H5 0.07179 0.53993 -0.04228 0.0693 Uiso . . 1.000
    H H6 0.21007 0.58190 0.15663 0.0582 Uiso . . 1.000
    H H8A 0.17346 0.49472 0.58031 0.0569 Uiso . . 1.000
    H H8B -0.03120 0.58559 0.51088 0.0569 Uiso . . 1.000
    H H9A -0.01098 0.63469 0.71919 0.0584 Uiso . . 1.000
    H H9B -0.00986 0.81054 0.64855 0.0584 Uiso . . 1.000
    H H10A 0.26113 0.82542 0.80952 0.0646 Uiso . . 1.000
    H H10B 0.36158 0.64910 0.77265 0.0646 Uiso . . 1.000
    H H11A 0.36452 0.96411 0.64339 0.0626 Uiso . . 1.000
    H H11B 0.57069 0.87341 0.71114 0.0626 Uiso . . 1.000
    H H12A 0.54102 0.82153 0.50311 0.0584 Uiso . . 1.000
    H H12B 0.54274 0.64671 0.57525 0.0584 Uiso . . 1.000
loop_
    _atom_site_aniso_label
    _atom_site_aniso_U_11
    _atom_site_aniso_U_22
    _atom_site_aniso_U_33
    _atom_site_aniso_U_12
    _atom_site_aniso_U_13
    _atom_site_aniso_U_23
    O1 0.0416(7) 0.0749(9) 0.0328(6) -0.0111(7) 0.0056(5) 0.0005(7)
    O2 0.0542(7) 0.0587(8) 0.0497(7) -0.0108(7) 0.0159(6) 0.0040(7)
    N1 0.0396(7) 0.0565(9) 0.0366(7) -0.0128(7) 0.0047(6) -0.0020(7)
    C1 0.0429(9) 0.0422(9) 0.0336(8) -0.0044(8) 0.0057(7) 0.0045(8)
    C2 0.0404(9) 0.0524(10) 0.0481(10) -0.0005(9) 0.0106(8) 0.0029(9)
    C3 0.0429(10) 0.0806(16) 0.0539(11) 0.0016(10) -0.0034(8) 0.0127(12)
    C4 0.0619(13) 0.0892(18) 0.0366(10) -0.0035(12) -0.0003(9) 0.0017(10)
    C5 0.0645(12) 0.0676(13) 0.0425(10) 0.0097(10) 0.0120(9) -0.0034(9)
    C6 0.0469(10) 0.0573(11) 0.0415(9) 0.0120(9) 0.0068(8) 0.0056(9)
    C7 0.0368(8) 0.0406(8) 0.0395(8) -0.0010(8) 0.0110(7) -0.0063(8)
    C8 0.0497(10) 0.0552(10) 0.0366(9) -0.0162(9) 0.0027(7) 0.0026(8)
    C9 0.0488(9) 0.0599(12) 0.0376(9) -0.0028(9) 0.0066(7) 0.0040(8)
    C10 0.0637(12) 0.0561(11) 0.0386(9) -0.0001(10) -0.0054(8) -0.0060(9)
    C11 0.0461(10) 0.0503(11) 0.0559(11) -0.0050(9) -0.0096(8) -0.0079(9)
    C12 0.0360(8) 0.0536(10) 0.0549(10) -0.0043(8) 0.0002(7) -0.0031(9)
_geom_special_details
;
Bond distances, angles <i>etc</i>. have been calculated using the rounded
fractional coordinates. All su's are estimated from the variances of the
(full) variance-covariance matrix. The cell e.s.d.'s are taken into account in
the estimation of distances, angles and torsion angles
;
loop_
    _geom_bond_atom_site_label_1
    _geom_bond_atom_site_label_2
    _geom_bond_site_symmetry_1
    _geom_bond_site_symmetry_2
    _geom_bond_distance
    _geom_bond_publ_flag
    O1 C1 . . 1.4037(19) no
    O1 C7 . . 1.371(2) no
    O2 C7 . . 1.206(2) no
    N1 C7 . . 1.339(2) no
    N1 C8 . . 1.463(2) no
    N1 C12 . . 1.470(2) no
    C1 C2 . . 1.370(3) no
    C1 C6 . . 1.376(3) no
    C2 C3 . . 1.383(3) no
    C3 C4 . . 1.373(3) no
    C4 C5 . . 1.374(3) no
    C5 C6 . . 1.386(3) no
    C8 C9 . . 1.514(3) no
    C9 C10 . . 1.517(3) no
    C10 C11 . . 1.515(3) no
    C11 C12 . . 1.510(3) no
    C2 H2 . . 0.9300 no
    C3 H3 . . 0.9300 no
    C4 H4 . . 0.9300 no
    C5 H5 . . 0.9300 no
    C6 H6 . . 0.9300 no
    C8 H8A . . 0.9700 no
    C8 H8B . . 0.9700 no
    C9 H9A . . 0.9700 no
    C9 H9B . . 0.9700 no
    C10 H10A . . 0.9700 no
    C10 H10B . . 0.9700 no
    C11 H11A . . 0.9700 no
    C11 H11B . . 0.9700 no
    C12 H12A . . 0.9700 no
    C12 H12B . . 0.9700 no
loop_
    _geom_angle_atom_site_label_1
    _geom_angle_atom_site_label_2
    _geom_angle_atom_site_label_3
    _geom_angle_site_symmetry_1
    _geom_angle_site_symmetry_2
    _geom_angle_site_symmetry_3
    _geom_angle
    _geom_angle_publ_flag
    C1 O1 C7 . . . 119.90(13) no
    C7 N1 C8 . . . 125.71(14) no
    C7 N1 C12 . . . 119.99(15) no
    C8 N1 C12 . . . 114.30(14) no
    O1 C1 C2 . . . 116.02(15) no
    O1 C1 C6 . . . 121.82(16) no
    C2 C1 C6 . . . 121.75(16) no
    C1 C2 C3 . . . 118.64(18) no
    C2 C3 C4 . . . 120.71(19) no
    C3 C4 C5 . . . 119.83(19) no
    C4 C5 C6 . . . 120.4(2) no
    C1 C6 C5 . . . 118.69(18) no
    O1 C7 O2 . . . 123.27(15) no
    O1 C7 N1 . . . 110.54(14) no
    O2 C7 N1 . . . 126.16(16) no
    N1 C8 C9 . . . 110.42(17) no
    C8 C9 C10 . . . 110.97(16) no
    C9 C10 C11 . . . 110.91(16) no
    C10 C11 C12 . . . 111.21(18) no
    N1 C12 C11 . . . 110.36(15) no
    C1 C2 H2 . . . 121.00 no
    C3 C2 H2 . . . 121.00 no
    C2 C3 H3 . . . 120.00 no
    C4 C3 H3 . . . 120.00 no
    C3 C4 H4 . . . 120.00 no
    C5 C4 H4 . . . 120.00 no
    C4 C5 H5 . . . 120.00 no
    C6 C5 H5 . . . 120.00 no
    C1 C6 H6 . . . 121.00 no
    C5 C6 H6 . . . 121.00 no
    N1 C8 H8A . . . 110.00 no
    N1 C8 H8B . . . 110.00 no
    C9 C8 H8A . . . 110.00 no
    C9 C8 H8B . . . 110.00 no
    H8A C8 H8B . . . 108.00 no
    C8 C9 H9A . . . 109.00 no
    C8 C9 H9B . . . 109.00 no
    C10 C9 H9A . . . 109.00 no
    C10 C9 H9B . . . 109.00 no
    H9A C9 H9B . . . 108.00 no
    C9 C10 H10A . . . 109.00 no
    C9 C10 H10B . . . 109.00 no
    C11 C10 H10A . . . 109.00 no
    C11 C10 H10B . . . 109.00 no
    H10A C10 H10B . . . 108.00 no
    C10 C11 H11A . . . 109.00 no
    C10 C11 H11B . . . 109.00 no
    C12 C11 H11A . . . 109.00 no
    C12 C11 H11B . . . 109.00 no
    H11A C11 H11B . . . 108.00 no
    N1 C12 H12A . . . 110.00 no
    N1 C12 H12B . . . 110.00 no
    C11 C12 H12A . . . 110.00 no
    C11 C12 H12B . . . 110.00 no
    H12A C12 H12B . . . 108.00 no
loop_
    _geom_torsion_atom_site_label_1
    _geom_torsion_atom_site_label_2
    _geom_torsion_atom_site_label_3
    _geom_torsion_atom_site_label_4
    _geom_torsion_site_symmetry_1
    _geom_torsion_site_symmetry_2
    _geom_torsion_site_symmetry_3
    _geom_torsion_site_symmetry_4
    _geom_torsion
    _geom_torsion_publ_flag
    C7 O1 C1 C2 . . . . -139.17(18) no
    C7 O1 C1 C6 . . . . 48.0(2) no
    C1 O1 C7 O2 . . . . 18.0(3) no
    C1 O1 C7 N1 . . . . -163.81(15) no
    C8 N1 C7 O1 . . . . -0.1(2) no
    C8 N1 C7 O2 . . . . 178.06(18) no
    C12 N1 C7 O1 . . . . 178.78(15) no
    C12 N1 C7 O2 . . . . -3.1(3) no
    C7 N1 C8 C9 . . . . -124.65(18) no
    C12 N1 C8 C9 . . . . 56.5(2) no
    C7 N1 C12 C11 . . . . 124.72(18) no
    C8 N1 C12 C11 . . . . -56.3(2) no
    O1 C1 C2 C3 . . . . -171.8(2) no
    C6 C1 C2 C3 . . . . 1.0(3) no
    O1 C1 C6 C5 . . . . 171.01(18) no
    C2 C1 C6 C5 . . . . -1.4(3) no
    C1 C2 C3 C4 . . . . 0.0(4) no
    C2 C3 C4 C5 . . . . -0.7(4) no
    C3 C4 C5 C6 . . . . 0.3(4) no
    C4 C5 C6 C1 . . . . 0.7(3) no
    N1 C8 C9 C10 . . . . -54.5(2) no
    C8 C9 C10 C11 . . . . 54.4(2) no
    C9 C10 C11 C12 . . . . -54.5(2) no
    C10 C11 C12 N1 . . . . 54.2(2) no
loop_
    _geom_hbond_atom_site_label_D
    _geom_hbond_atom_site_label_H
    _geom_hbond_atom_site_label_A
    _geom_hbond_site_symmetry_A
    _geom_hbond_distance_DH
    _geom_hbond_distance_HA
    _geom_hbond_distance_DA
    _geom_hbond_angle_DHA
    _geom_hbond_publ_flag
    C2 H2 O2 1_455 0.93 2.47 3.342(2) 157 yes
    C5 H5 Cg2 2_545 0.93 2.99 3.632(2) 128 yes
    C10 H10A Cg2 2_556 0.97 2.97 3.848(2) 151 yes
