# Supplementary material for: Phenyl piperidine-1-carboxyl­ate
Source: Acta Crystallogr Sect E Struct Rep Online. 2009 Dec 4;66(Pt 1):o21. doi: 10.1107/S1600536809050958 (PMC2980278; doi:10.1107/S1600536809050958)
Supplement: Supplementary file 2 [file e-66-00o21-Isup2.hkl]

#
# h,k,l, Fc-squared, Fo-squared, sigma(Fo-squared) and status flag
#
data_I
_shelx_title ' AKPCF1_0m in P2(1)'
_shelx_refln_list_code          4
_shelx_F_calc_maximum       89.60
_exptl_crystal_F_000       220.00
_reflns_d_resolution_high  0.7494
 
loop_
 _symmetry_equiv_pos_as_xyz
 'x, y, z'
 '-x, y+1/2, -z'
 
_cell_length_a     6.2091
_cell_length_b     7.6881
_cell_length_c    11.2838
_cell_angle_alpha  90.000
_cell_angle_beta   97.211
_cell_angle_gamma  90.000
 
_shelx_F_squared_multiplier     1.000
 
loop_
 _refln_index_h
 _refln_index_k
 _refln_index_l
 _refln_F_squared_calc
 _refln_F_squared_meas
 _refln_F_squared_sigma
 _refln_observed_status
   1   0   0      843.19      744.27      7.80 o
   2   0   0       12.67       12.94      0.28 o
   3   0   0      441.57      470.26      7.17 o
   4   0   0      236.80      250.52      4.09 o
   5   0   0        1.62        1.41      0.27 o
   6   0   0        9.35        9.06      1.09 o
   7   0   0        0.29        0.08      0.83 o
   8   0   0        1.20        1.57      0.82 o
   1   1   0      834.85      812.34      6.55 o
   2   1   0      295.31      291.11      2.34 o
   3   1   0       28.70       28.90      0.47 o
   4   1   0        6.86        7.70      0.29 o
   5   1   0       24.12       23.68      0.60 o
   6   1   0       14.78       14.63      0.76 o
   7   1   0        3.69        4.40      0.87 o
   8   1   0        2.81        4.07      0.63 o
   0   2   0     8028.95     7384.56     81.97 o
   1   2   0     2394.44     2316.04     15.64 o
   2   2   0      248.89      254.98      2.44 o
   3   2   0      100.24      105.31      1.25 o
   4   2   0      142.19      135.63      2.15 o
   5   2   0        2.79        2.63      0.37 o
   6   2   0        5.56        6.68      0.49 o
   7   2   0        8.13       10.38      1.07 o
   8   2   0        2.99        2.89      1.00 o
   1   3   0      167.88      165.00      1.30 o
   2   3   0      122.57      124.00      1.15 o
   3   3   0       75.83       76.48      1.90 o
   4   3   0       55.77       58.73      1.14 o
   5   3   0       12.35       11.88      0.54 o
   6   3   0        0.81        0.08      0.38 o
   7   3   0        8.61        9.69      1.14 o
   0   4   0       59.90       65.05      0.91 o
   1   4   0      139.96      146.92      1.30 o
   2   4   0       85.22       91.23      0.98 o
   3   4   0       14.84       15.35      0.33 o
   4   4   0       31.20       31.01      0.96 o
   5   4   0        1.09        1.36      0.30 o
   6   4   0        4.77        5.67      1.11 o
   7   4   0        3.21        3.86      0.71 o
   1   5   0        8.86        8.82      0.28 o
   2   5   0       24.60       25.81      0.47 o
   3   5   0       34.23       36.94      1.10 o
   4   5   0       44.69       41.71      1.56 o
   5   5   0        3.73        3.06      0.42 o
   6   5   0        2.89        1.87      0.37 o
   7   5   0        1.71        2.11      0.50 o
   0   6   0       42.58       38.91      1.75 o
   1   6   0        0.89        0.63      0.14 o
   2   6   0        4.18        4.40      0.19 o
   3   6   0       19.67       19.84      0.64 o
   4   6   0        7.77        7.74      0.45 o
   5   6   0        0.48        1.17      0.32 o
   6   6   0        0.41        1.03      0.43 o
   1   7   0        6.51        6.73      0.32 o
   2   7   0       17.40       19.65      0.44 o
   3   7   0       13.06       14.24      0.54 o
   4   7   0        4.12        4.44      0.38 o
   5   7   0        2.55        3.05      0.39 o
   6   7   0        1.01        1.11      0.44 o
   0   8   0       48.30       47.65      1.73 o
   1   8   0        6.42        6.89      0.55 o
   2   8   0        4.78        5.30      0.49 o
   3   8   0       10.28       11.46      0.50 o
   4   8   0        0.33        0.49      0.27 o
   5   8   0        0.41        0.31      0.35 o
   1   9   0        2.71        3.05      0.35 o
   2   9   0        1.78        2.61      0.42 o
   3   9   0        5.03        4.77      0.55 o
   0  10   0        0.57        0.29      0.74 o
   1  10   0        7.30        8.41      0.94 o
  -8   0   1        0.54        1.03      0.83 o
  -7   0   1        0.32        0.44      0.43 o
  -6   0   1       13.33       13.20      0.89 o
  -5   0   1       25.74       25.11      1.01 o
  -4   0   1       46.62       44.32      0.98 o
  -3   0   1        0.62        0.54      0.20 o
  -2   0   1        5.00        6.34      0.22 o
  -1   0   1       15.92       12.14      0.24 o
   1   0   1      498.18      470.76      6.09 o
   2   0   1       49.44       52.52      1.30 o
   3   0   1      458.34      466.73      7.13 o
   4   0   1        0.81        1.24      0.24 o
   5   0   1       40.60       38.83      1.05 o
   6   0   1        0.71        0.81      0.41 o
   7   0   1        9.85        8.33      0.86 o
   8   0   1        1.06        3.52      1.06 o
  -8   1   1        3.18        3.57      0.63 o
  -7   1   1        1.23        2.18      0.46 o
  -6   1   1        8.66       10.01      0.56 o
  -5   1   1       57.37       57.50      1.49 o
  -4   1   1       19.44       23.66      0.56 o
  -3   1   1       54.92       59.55      0.88 o
  -2   1   1      479.78      488.54      4.18 o
  -1   1   1     4925.87     4472.37     35.97 o
   0   1   1      421.21      438.48      2.90 o
   1   1   1      803.71      788.80      6.04 o
   2   1   1       16.87       19.87      0.33 o
   3   1   1      264.47      291.78      3.01 o
   4   1   1       35.71       40.30      0.69 o
   5   1   1       13.64       13.13      0.46 o
   6   1   1       13.66       13.12      0.64 o
   7   1   1        2.25        2.12      0.58 o
   8   1   1        4.84        6.51      1.21 o
  -8   2   1        1.57        1.16      0.64 o
  -7   2   1        2.03        2.31      0.48 o
  -6   2   1        6.51        6.63      0.49 o
  -5   2   1       93.18       93.20      1.98 o
  -4   2   1      291.94      271.59      3.46 o
  -3   2   1       32.06       33.43      0.51 o
  -2   2   1       32.14       32.52      0.48 o
  -1   2   1      442.62      454.31      3.53 o
   0   2   1      795.18      773.98      5.07 o
   1   2   1       28.60       29.70      0.27 o
   2   2   1       63.45       63.57      0.73 o
   3   2   1       74.63       81.22      1.11 o
   4   2   1       75.96       75.98      1.16 o
   5   2   1        8.65        7.60      0.45 o
   6   2   1        0.89        1.28      0.33 o
   7   2   1        0.37        0.37      0.51 o
  -7   3   1        2.76        3.99      0.68 o
  -6   3   1        2.25        2.09      0.40 o
  -5   3   1       83.11       84.12      1.85 o
  -4   3   1       24.79       25.54      0.74 o
  -3   3   1       17.24       16.53      0.40 o
  -2   3   1      333.04      339.62      2.85 o
  -1   3   1      515.20      504.09      3.92 o
   0   3   1      122.24      120.83      0.98 o
   1   3   1      129.91      134.07      1.09 o
   2   3   1       82.68       84.80      0.79 o
   3   3   1       20.58       26.27      0.48 o
   4   3   1        4.88        4.97      0.30 o
   5   3   1        4.39        5.15      0.39 o
   6   3   1        6.30        7.05      0.72 o
   7   3   1        6.66        6.17      1.72 o
  -7   4   1        3.87        4.75      0.72 o
  -6   4   1        3.65        3.85      1.13 o
  -5   4   1       46.68       45.64      1.26 o
  -4   4   1      354.56      338.83      4.26 o
  -3   4   1       58.29       59.89      0.73 o
  -2   4   1       32.03       31.33      0.40 o
  -1   4   1      470.52      470.44      3.70 o
   0   4   1       65.74       68.25      0.80 o
   1   4   1       19.54       20.76      0.32 o
   2   4   1        7.11        7.69      0.23 o
   3   4   1        2.37        1.73      0.16 o
   4   4   1        5.41        5.31      0.48 o
   5   4   1        1.86        1.95      0.38 o
   6   4   1        7.08        7.32      0.61 o
   7   4   1        3.61        4.15      0.98 o
  -7   5   1        0.86        0.32      0.43 o
  -6   5   1        3.93        4.02      0.45 o
  -5   5   1       28.00       27.21      0.84 o
  -4   5   1       21.71       21.40      0.69 o
  -3   5   1       21.12       20.51      0.50 o
  -2   5   1        0.63        0.48      0.10 o
  -1   5   1       58.58       55.91      0.72 o
   0   5   1       11.33       12.30      0.29 o
   1   5   1       15.35       15.81      0.29 o
   2   5   1       10.11       10.43      0.32 o
   3   5   1       29.86       29.35      0.64 o
   4   5   1        3.57        3.64      0.33 o
   5   5   1        8.16        8.28      0.53 o
   6   5   1        1.41        1.60      0.41 o
   7   5   1        2.45        3.13      1.70 o
  -6   6   1        8.76       10.42      0.97 o
  -5   6   1       12.28       12.03      0.60 o
  -4   6   1       34.47       33.49      0.89 o
  -3   6   1       98.44      101.00      1.73 o
  -2   6   1       29.08       28.97      0.49 o
  -1   6   1       27.33       26.02      0.60 o
   0   6   1       13.91       13.41      0.38 o
   1   6   1       15.93       15.97      0.41 o
   2   6   1       14.81       15.17      0.38 o
   3   6   1       17.29       16.24      0.55 o
   4   6   1       19.06       18.06      0.64 o
   5   6   1        1.35        1.08      0.31 o
   6   6   1        9.75       10.62      0.92 o
  -6   7   1        2.12        1.91      0.48 o
  -5   7   1        1.21        0.88      0.32 o
  -4   7   1       13.37       14.00      0.60 o
  -3   7   1       13.83       14.62      0.56 o
  -2   7   1        8.74        9.08      0.49 o
  -1   7   1       15.05       14.83      0.44 o
   0   7   1        7.33        6.58      0.24 o
   1   7   1        7.44        7.19      0.40 o
   2   7   1        6.57        6.06      0.31 o
   3   7   1        8.82        8.04      1.11 o
   4   7   1        6.44        6.72      0.55 o
   5   7   1        2.22        1.43      0.38 o
  -5   8   1        0.01        0.25      0.32 o
  -4   8   1        1.70        1.57      0.37 o
  -3   8   1       11.37       12.51      0.54 o
  -2   8   1        4.74        4.49      0.45 o
  -1   8   1        0.30        0.47      0.38 o
   0   8   1        2.10        2.14      0.67 o
   1   8   1        1.98        2.01      0.34 o
   2   8   1       22.44       23.86      0.79 o
   3   8   1        6.87        7.70      0.42 o
   4   8   1        0.70        1.23      0.42 o
   5   8   1        1.52        2.30      0.44 o
  -3   9   1        2.21        2.42      0.48 o
  -2   9   1        8.82        9.48      1.10 o
  -1   9   1        1.05        1.03      1.11 o
   0   9   1        1.54        0.62      0.43 o
   1   9   1        4.17        4.33      0.41 o
   2   9   1        2.84        2.75      0.44 o
   3   9   1        2.12        3.09      0.48 o
  -1  10   1        0.87        1.43      0.60 o
   0  10   1        0.41        0.04      0.79 o
   1  10   1        0.79        1.18      0.49 o
  -8   0   2        2.86        3.04      0.95 o
  -7   0   2        7.33        8.49      1.18 o
  -6   0   2        2.67        2.28      0.52 o
  -5   0   2       68.56       71.27      1.57 o
  -4   0   2        1.40        1.32      0.24 o
  -3   0   2       24.14       26.60      1.27 o
  -2   0   2      156.95      158.20      2.55 o
  -1   0   2      253.25      250.22      5.33 o
   0   0   2        8.13        6.07      0.23 o
   1   0   2       38.98       41.95      0.67 o
   2   0   2      176.87      180.75      2.24 o
   3   0   2     1034.19     1046.39     19.17 o
   4   0   2       17.01       20.70      0.69 o
   5   0   2        2.69        3.08      0.37 o
   6   0   2        2.73        2.46      0.53 o
   7   0   2        2.02        1.25      0.65 o
  -8   1   2        1.33        1.53      0.51 o
  -7   1   2        1.48        1.50      0.51 o
  -6   1   2       29.39       32.39      0.96 o
  -5   1   2      194.79      187.73      2.33 o
  -4   1   2       30.87       28.98      0.52 o
  -3   1   2       19.80       19.90      0.36 o
  -2   1   2       15.99       15.89      0.29 o
  -1   1   2       82.26       78.86      0.97 o
   0   1   2      537.22      520.35      4.01 o
   1   1   2      541.36      531.58      4.11 o
   2   1   2      730.10      754.15      8.25 o
   3   1   2        6.71        5.94      0.27 o
   4   1   2       80.31       84.44      1.25 o
   5   1   2       21.88       20.34      0.82 o
   6   1   2       53.74       50.89      1.27 o
   7   1   2        9.13        8.23      0.72 o
  -8   2   2        0.55        0.55      0.54 o
  -7   2   2        2.37        2.78      0.73 o
  -6   2   2        4.46        4.57      0.44 o
  -5   2   2       17.66       18.10      0.60 o
  -4   2   2       79.06       78.27      1.10 o
  -3   2   2        4.46        4.63      0.17 o
  -2   2   2       12.09       11.81      0.26 o
  -1   2   2     1747.64     1700.43     14.38 o
   0   2   2      946.08      941.05      6.34 o
   1   2   2      264.61      269.32      2.03 o
   2   2   2      434.02      458.45      3.97 o
   3   2   2      345.58      376.86      4.94 o
   4   2   2       27.72       27.01      0.58 o
   5   2   2        0.19        0.07      0.22 o
   6   2   2        2.90        2.42      0.44 o
   7   2   2        4.57        5.83      0.64 o
  -7   3   2        7.01        8.81      0.87 o
  -6   3   2        2.32        3.09      0.45 o
  -5   3   2      204.77      199.13      2.77 o
  -4   3   2       94.27       91.34      1.30 o
  -3   3   2       45.14       43.64      1.11 o
  -2   3   2       30.21       32.52      0.49 o
  -1   3   2      210.78      213.04      1.82 o
   0   3   2       63.74       66.18      0.50 o
   1   3   2      163.35      165.33      1.51 o
   2   3   2       38.70       37.70      0.41 o
   3   3   2        4.02        4.15      0.21 o
   4   3   2        9.90        9.57      0.36 o
   5   3   2       12.78       12.10      0.71 o
   6   3   2        7.73        7.81      0.62 o
   7   3   2        9.41        8.21      0.72 o
  -7   4   2        0.78        0.32      0.45 o
  -6   4   2        0.80        0.73      0.43 o
  -5   4   2        4.76        3.77      0.41 o
  -4   4   2        2.46        1.23      0.27 o
  -3   4   2        9.27        8.66      0.22 o
  -2   4   2      250.31      240.68      2.09 o
  -1   4   2      600.34      589.33      5.08 o
   0   4   2        6.94        7.09      0.17 o
   1   4   2      209.35      209.85      1.74 o
   2   4   2      241.11      248.48      2.35 o
   3   4   2        6.38        6.21      0.28 o
   4   4   2        8.61        9.82      0.40 o
   5   4   2        4.11        4.58      0.34 o
   6   4   2        3.85        3.82      0.51 o
   7   4   2        3.17        4.45      0.61 o
  -7   5   2        3.01        3.47      0.57 o
  -6   5   2        7.47        7.50      0.83 o
  -5   5   2       40.51       37.17      1.18 o
  -4   5   2       37.48       35.37      0.82 o
  -3   5   2       48.26       48.51      0.66 o
  -2   5   2       21.98       21.15      0.36 o
  -1   5   2      137.64      132.43      1.63 o
   0   5   2        4.37        4.49      0.16 o
   1   5   2        1.17        0.78      0.09 o
   2   5   2       46.50       45.64      0.74 o
   3   5   2       27.13       25.50      0.66 o
   4   5   2        2.96        2.10      0.29 o
   5   5   2        5.68        6.07      0.59 o
   6   5   2        0.13       -0.03      0.33 o
  -6   6   2        0.74        0.95      0.37 o
  -5   6   2        0.26       -0.21      0.27 o
  -4   6   2       13.36       12.12      0.51 o
  -3   6   2       15.92       14.63      0.68 o
  -2   6   2       71.35       65.85      0.99 o
  -1   6   2       52.63       52.43      0.68 o
   0   6   2       42.15       40.98      0.53 o
   1   6   2       10.25       10.58      0.25 o
   2   6   2       50.50       48.32      0.78 o
   3   6   2        4.50        3.33      0.30 o
   4   6   2       17.43       16.38      0.69 o
   5   6   2        0.53        0.39      0.34 o
   6   6   2        2.51        2.75      0.50 o
  -6   7   2        1.79        1.86      0.53 o
  -5   7   2        1.96        2.23      0.38 o
  -4   7   2        3.57        3.35      0.38 o
  -3   7   2        5.93        6.10      0.40 o
  -2   7   2        6.52        5.59      0.32 o
  -1   7   2        4.38        4.25      0.20 o
   0   7   2       13.74       12.75      0.31 o
   1   7   2        0.02       -0.19      0.19 o
   2   7   2        3.70        4.46      0.28 o
   3   7   2       23.94       24.29      0.70 o
   4   7   2        2.28        1.73      0.36 o
   5   7   2        6.55        7.94      0.64 o
  -5   8   2        2.02        1.61      0.38 o
  -4   8   2        0.51        0.02      0.28 o
  -3   8   2       12.66       11.73      0.54 o
  -2   8   2       10.48        9.32      0.40 o
  -1   8   2        2.10        1.73      0.30 o
   0   8   2        1.58        1.36      0.44 o
   1   8   2        6.67        7.21      0.43 o
   2   8   2       14.02       15.01      0.62 o
   3   8   2       17.89       18.32      0.80 o
   4   8   2        2.87        3.18      0.59 o
  -3   9   2        0.22        0.33      0.37 o
  -2   9   2        2.10        1.96      0.55 o
  -1   9   2        0.69        0.23      0.32 o
   0   9   2        1.97        1.51      1.28 o
   1   9   2       10.77       10.53      0.56 o
   2   9   2        3.06        3.28      0.54 o
   3   9   2        2.58        3.53      0.57 o
  -1  10   2        0.66        1.55      0.62 o
   0  10   2        1.18        1.32      0.87 o
   1  10   2        2.52        3.56      0.78 o
  -8   0   3        0.00        0.25      0.74 o
  -7   0   3        0.45        1.24      0.51 o
  -6   0   3      138.77      136.52      2.68 o
  -5   0   3      180.04      166.88      3.01 o
  -4   0   3        7.94        6.98      0.77 o
  -3   0   3       36.69       32.06      0.80 o
  -2   0   3      520.03      535.93      7.87 o
  -1   0   3      331.82      299.85      3.99 o
   0   0   3      832.26      806.80     10.37 o
   1   0   3       10.04        9.09      0.19 o
   2   0   3       23.25       28.26      0.59 o
   3   0   3      453.14      443.84      9.74 o
   4   0   3        1.11        1.43      0.27 o
   5   0   3       13.05       12.70      0.62 o
   6   0   3        7.63        7.09      0.74 o
   7   0   3        1.83        2.26      0.61 o
  -8   1   3        1.36        1.21      0.51 o
  -7   1   3        5.38        7.12      0.66 o
  -6   1   3        5.25        5.80      0.36 o
  -5   1   3        7.50        7.22      0.34 o
  -4   1   3       28.63       26.02      0.54 o
  -3   1   3       29.79       29.92      0.50 o
  -2   1   3      119.59      115.59      1.30 o
  -1   1   3      245.53      248.87      2.36 o
   0   1   3       20.25       18.12      0.25 o
   1   1   3      407.30      404.21      3.03 o
   2   1   3      222.90      228.98      2.36 o
   3   1   3       88.61      100.37      1.66 o
   4   1   3       14.70       14.93      0.42 o
   5   1   3        5.15        4.17      0.36 o
   6   1   3        0.79        0.83      0.32 o
   7   1   3        0.30        0.53      0.41 o
  -8   2   3        4.39        4.53      0.80 o
  -7   2   3        5.48        7.18      0.67 o
  -6   2   3       62.36       63.20      1.26 o
  -5   2   3      120.32      116.94      1.60 o
  -4   2   3       42.89       38.13      0.68 o
  -3   2   3        0.13        0.47      0.13 o
  -2   2   3      340.59      356.06      3.37 o
  -1   2   3      716.00      735.66      7.16 o
   0   2   3      166.89      166.09      1.37 o
   1   2   3       47.35       49.96      0.49 o
   2   2   3       60.59       65.55      0.67 o
   3   2   3       91.71       91.26      1.24 o
   4   2   3       33.12       30.89      0.81 o
   5   2   3        7.17        5.24      0.43 o
   6   2   3       13.14       12.21      1.00 o
   7   2   3        1.03        0.75      0.42 o
  -7   3   3        0.07       -0.31      0.42 o
  -6   3   3        1.55        1.88      0.35 o
  -5   3   3        2.90        2.48      0.31 o
  -4   3   3       34.61       33.01      0.60 o
  -3   3   3        4.46        5.11      0.22 o
  -2   3   3      734.96      768.80      7.54 o
  -1   3   3      156.09      153.46      1.46 o
   0   3   3       74.60       71.45      0.74 o
   1   3   3      372.71      377.70      2.85 o
   2   3   3       48.54       48.60      0.55 o
   3   3   3       42.78       48.07      0.70 o
   4   3   3        6.94        6.23      0.29 o
   5   3   3        1.16        1.46      0.32 o
   6   3   3        6.93        6.07      0.51 o
   7   3   3        0.41        0.43      0.43 o
  -7   4   3       14.33       15.31      1.11 o
  -6   4   3        1.87        2.14      0.61 o
  -5   4   3       14.83       14.57      0.63 o
  -4   4   3       16.40       15.47      0.49 o
  -3   4   3       26.96       27.63      0.49 o
  -2   4   3      166.38      170.47      2.05 o
  -1   4   3      222.17      228.67      1.99 o
   0   4   3       45.51       49.75      0.54 o
   1   4   3       34.27       34.60      0.40 o
   2   4   3       12.70       12.79      0.26 o
   3   4   3        6.49        6.93      0.21 o
   4   4   3       40.04       36.80      0.77 o
   5   4   3        0.32        0.18      0.32 o
   6   4   3        7.40        6.49      0.60 o
   7   4   3        2.18        2.90      0.53 o
  -7   5   3        0.72        1.04      0.47 o
  -6   5   3        0.80        1.08      0.41 o
  -5   5   3        9.34        8.22      0.61 o
  -4   5   3       21.93       21.07      0.80 o
  -3   5   3       89.04       86.01      1.23 o
  -2   5   3      231.73      228.36      2.45 o
  -1   5   3        7.02        7.93      0.29 o
   0   5   3       37.65       38.31      0.57 o
   1   5   3       24.27       27.50      0.39 o
   2   5   3       14.15       13.65      0.30 o
   3   5   3       33.65       30.68      0.61 o
   4   5   3        1.80        1.35      0.26 o
   5   5   3        3.06        2.65      0.44 o
   6   5   3        1.51        0.97      0.40 o
  -6   6   3        1.48        1.62      0.39 o
  -5   6   3        1.31        1.69      0.33 o
  -4   6   3        4.96        3.94      0.36 o
  -3   6   3       33.61       31.63      0.77 o
  -2   6   3       69.03       66.11      0.93 o
  -1   6   3       30.72       31.42      0.53 o
   0   6   3       29.24       28.77      0.52 o
   1   6   3        6.85        7.53      0.25 o
   2   6   3       16.67       15.30      0.42 o
   3   6   3        6.33        6.23      0.45 o
   4   6   3        8.27        9.24      0.57 o
   5   6   3        3.14        3.58      0.46 o
   6   6   3        0.82        0.57      0.39 o
  -5   7   3        1.43        1.12      0.45 o
  -4   7   3        9.63        8.28      0.47 o
  -3   7   3       49.20       45.07      0.97 o
  -2   7   3        0.55        1.01      0.22 o
  -1   7   3        7.63        8.01      0.61 o
   0   7   3        6.99        6.03      0.25 o
   1   7   3        4.72        4.71      0.25 o
   2   7   3        7.15        6.75      0.38 o
   3   7   3       11.72       10.34      0.63 o
   4   7   3        1.07        0.50      0.32 o
   5   7   3        2.70        2.38      0.46 o
  -5   8   3        0.82        0.71      0.35 o
  -4   8   3        0.90        0.27      0.30 o
  -3   8   3       17.20       17.15      0.84 o
  -2   8   3       11.54       10.07      0.44 o
  -1   8   3        3.25        3.63      0.34 o
   0   8   3        2.52        2.87      0.23 o
   1   8   3        3.84        4.55      0.38 o
   2   8   3        6.93        6.97      0.36 o
   3   8   3        2.69        3.06      0.37 o
   4   8   3        0.15        0.11      0.30 o
  -3   9   3        3.93        3.72      0.37 o
  -2   9   3        3.74        3.99      0.61 o
  -1   9   3        0.21       -0.16      0.24 o
   0   9   3        1.06        1.27      0.28 o
   1   9   3        8.06        8.90      0.68 o
   2   9   3        4.70        5.03      0.47 o
   3   9   3        2.18        2.36      0.54 o
  -1  10   3        0.47        0.68      0.55 o
   0  10   3        1.23        1.73      0.87 o
  -8   0   4        3.40        4.25      1.10 o
  -7   0   4        2.21        2.29      0.57 o
  -6   0   4       20.91       23.95      0.92 o
  -5   0   4        0.23        0.03      0.34 o
  -4   0   4       61.72       63.82      1.40 o
  -3   0   4        2.01        1.70      0.67 o
  -2   0   4       16.88       16.98      0.74 o
  -1   0   4       91.66       91.29      1.41 o
   0   0   4       65.16       74.55      1.22 o
   1   0   4      387.63      401.70      5.26 o
   2   0   4      110.58      113.89      1.63 o
   3   0   4       61.50       49.93      1.81 o
   4   0   4        3.73        2.72      0.46 o
   5   0   4       10.96       10.09      0.78 o
   6   0   4        9.38       10.59      0.87 o
   7   0   4        0.03        0.11      0.71 o
  -8   1   4        1.11        1.37      0.48 o
  -7   1   4       19.86       21.31      0.85 o
  -6   1   4      172.91      177.65      2.35 o
  -5   1   4       15.72       14.48      0.49 o
  -4   1   4        8.48        7.52      0.31 o
  -3   1   4      375.90      395.17      4.80 o
  -2   1   4      619.57      650.42      6.42 o
  -1   1   4       58.23       62.47      1.14 o
   0   1   4       29.48       28.01      0.53 o
   1   1   4       41.31       41.21      0.49 o
   2   1   4        2.95        2.35      0.15 o
   3   1   4       32.08       34.42      0.58 o
   4   1   4       24.71       25.46      0.76 o
   5   1   4        2.31        1.53      0.32 o
   6   1   4        7.62        6.35      0.53 o
   7   1   4        1.27        0.55      0.42 o
  -8   2   4        1.35        1.23      0.76 o
  -7   2   4        1.67        2.27      0.42 o
  -6   2   4       19.92       23.22      0.74 o
  -5   2   4       25.40       26.83      0.62 o
  -4   2   4        2.25        2.64      0.23 o
  -3   2   4       43.56       46.83      0.83 o
  -2   2   4      121.87      127.30      1.45 o
  -1   2   4       66.10       69.99      0.87 o
   0   2   4       94.13      104.42      1.03 o
   1   2   4      147.53      159.65      1.34 o
   2   2   4      123.51      135.43      1.41 o
   3   2   4       26.23       24.99      0.54 o
   4   2   4       36.74       33.93      0.76 o
   5   2   4       35.77       34.15      0.84 o
   6   2   4        0.28        0.23      0.32 o
   7   2   4        4.08        4.71      0.67 o
  -7   3   4        6.32        7.27      0.67 o
  -6   3   4       36.57       37.37      1.07 o
  -5   3   4       20.74       21.83      0.65 o
  -4   3   4       17.54       17.27      0.45 o
  -3   3   4       13.66       16.71      0.45 o
  -2   3   4      337.38      355.26      3.63 o
  -1   3   4      298.05      306.93      3.30 o
   0   3   4       25.44       26.73      0.41 o
   1   3   4        6.87        8.00      0.19 o
   2   3   4       33.32       33.45      0.48 o
   3   3   4       15.83       16.19      0.39 o
   4   3   4       29.10       30.82      0.74 o
   5   3   4       80.98       75.36      1.53 o
   6   3   4        1.64        0.86      0.38 o
   7   3   4        1.87        2.72      1.02 o
  -7   4   4        1.83        1.50      0.58 o
  -6   4   4       13.67       16.78      0.85 o
  -5   4   4        6.39        4.81      0.49 o
  -4   4   4       54.29       52.56      1.84 o
  -3   4   4        5.37        5.80      0.31 o
  -2   4   4       14.01       13.77      0.37 o
  -1   4   4      160.06      157.87      1.53 o
   0   4   4        3.21        3.92      0.16 o
   1   4   4        2.81        2.82      0.14 o
   2   4   4       83.58       88.74      0.91 o
   3   4   4        5.47        5.93      0.24 o
   4   4   4       17.99       16.29      0.61 o
   5   4   4       36.92       33.71      1.11 o
   6   4   4        4.13        3.11      0.47 o
  -7   5   4        1.74        0.80      0.67 o
  -6   5   4        8.31        9.32      0.61 o
  -5   5   4        2.37        3.59      0.42 o
  -4   5   4       10.61       10.55      0.48 o
  -3   5   4       36.56       34.05      0.95 o
  -2   5   4       62.35       60.30      0.74 o
  -1   5   4       64.74       66.22      0.98 o
   0   5   4       23.74       22.56      0.44 o
   1   5   4        0.33        0.20      0.11 o
   2   5   4       13.71       13.79      0.35 o
   3   5   4       15.17       13.74      0.38 o
   4   5   4        4.02        3.37      0.42 o
   5   5   4       40.68       37.28      1.19 o
   6   5   4       13.00       13.79      0.82 o
  -6   6   4        4.99        7.16      0.89 o
  -5   6   4        0.94        1.85      0.34 o
  -4   6   4       12.78       12.19      0.61 o
  -3   6   4       18.74       18.69      0.60 o
  -2   6   4       11.83       10.40      0.39 o
  -1   6   4        6.62        6.64      0.33 o
   0   6   4        0.49        0.36      0.15 o
   1   6   4       11.81       12.11      0.35 o
   2   6   4        9.96        9.11      0.35 o
   3   6   4        4.35        4.09      0.64 o
   4   6   4       12.22       11.28      0.63 o
   5   6   4        2.90        3.37      0.48 o
   6   6   4        6.09        5.96      0.63 o
  -5   7   4        0.60        1.16      0.35 o
  -4   7   4        7.72        7.42      0.55 o
  -3   7   4       26.34       25.64      0.74 o
  -2   7   4       33.01       30.16      0.74 o
  -1   7   4        2.79        2.56      0.26 o
   0   7   4        1.50        1.56      0.22 o
   1   7   4        2.01        1.73      0.23 o
   2   7   4        2.31        2.46      0.31 o
   3   7   4        6.71        6.43      0.49 o
   4   7   4        0.03        0.42      0.51 o
   5   7   4        1.11        1.14      0.42 o
  -4   8   4        1.89        1.66      0.36 o
  -3   8   4        2.27        2.45      0.35 o
  -2   8   4        0.74        1.11      0.25 o
  -1   8   4        0.89        0.80      0.21 o
   0   8   4        4.70        5.28      0.31 o
   1   8   4        2.65        2.61      0.28 o
   2   8   4        0.69        0.85      0.26 o
   3   8   4        2.50        3.15      0.39 o
   4   8   4        0.70        0.19      0.56 o
  -3   9   4        4.60        3.87      0.46 o
  -2   9   4        1.34        1.17      0.27 o
  -1   9   4        0.96        0.95      0.27 o
   0   9   4        0.52        0.47      0.29 o
   1   9   4        0.46        0.09      0.34 o
   2   9   4        0.20        0.13      0.58 o
   3   9   4        0.08        0.29      0.75 o
  -8   0   5        2.69        1.31      0.97 o
  -7   0   5       20.13       18.72      1.42 o
  -6   0   5        0.68        0.70      0.35 o
  -5   0   5       48.25       46.89      1.24 o
  -4   0   5       31.43       31.87      0.92 o
  -3   0   5      204.56      221.93      3.70 o
  -2   0   5        0.90        1.80      0.49 o
  -1   0   5       28.27       28.11      0.89 o
   0   0   5       46.50       49.43      1.29 o
   1   0   5      150.03      155.94      2.56 o
   2   0   5        0.10       -0.04      0.15 o
   3   0   5        2.71        3.12      0.27 o
   4   0   5        6.69        6.92      0.67 o
   5   0   5        3.94        4.43      1.30 o
   6   0   5        0.03       -0.17      0.42 o
   7   0   5        0.35        0.44      0.74 o
  -8   1   5        0.32       -0.24      0.42 o
  -7   1   5        7.60        9.02      0.61 o
  -6   1   5       17.11       17.31      0.57 o
  -5   1   5       46.79       43.64      0.84 o
  -4   1   5        3.21        3.20      0.24 o
  -3   1   5       20.27       21.45      0.54 o
  -2   1   5       16.32       18.06      0.51 o
  -1   1   5      168.68      172.60      2.20 o
   0   1   5      593.51      598.63      6.42 o
   1   1   5      497.09      540.48      4.95 o
   2   1   5       87.63       90.43      1.18 o
   3   1   5        2.03        1.66      0.21 o
   4   1   5      197.13      193.97      2.66 o
   5   1   5       22.30       20.92      0.66 o
   6   1   5        0.57        0.70      0.37 o
   7   1   5        0.85        0.80      0.47 o
  -7   2   5       16.98       15.03      1.32 o
  -6   2   5        1.79        2.14      0.47 o
  -5   2   5        9.26        8.67      0.38 o
  -4   2   5        2.07        1.88      0.21 o
  -3   2   5      102.32      105.70      1.68 o
  -2   2   5       64.42       75.99      1.10 o
  -1   2   5       54.76       48.88      0.75 o
   0   2   5      121.05      127.90      1.53 o
   1   2   5       24.40       23.93      0.36 o
   2   2   5       70.40       72.02      0.86 o
   3   2   5      119.48      114.33      1.47 o
   4   2   5       14.39       11.95      0.48 o
   5   2   5        5.58        5.95      0.40 o
   6   2   5        0.27        0.26      0.36 o
   7   2   5        0.75        0.30      0.65 o
  -7   3   5       28.25       31.48      1.24 o
  -6   3   5       19.77       18.45      1.19 o
  -5   3   5        4.80        5.21      0.34 o
  -4   3   5       23.77       24.20      0.65 o
  -3   3   5        7.50        8.89      0.38 o
  -2   3   5        3.37        3.93      0.27 o
  -1   3   5      104.83      103.60      1.09 o
   0   3   5       24.30       26.00      0.41 o
   1   3   5       58.94       62.23      0.77 o
   2   3   5      157.45      164.48      1.71 o
   3   3   5        3.04        3.33      0.23 o
   4   3   5       81.06       76.20      1.32 o
   5   3   5       32.53       30.62      0.91 o
   6   3   5        0.83        1.34      0.53 o
   7   3   5        1.44        1.33      0.58 o
  -7   4   5        4.91        4.63      0.76 o
  -6   4   5        0.51        0.50      0.38 o
  -5   4   5        1.59        1.04      0.35 o
  -4   4   5       41.57       39.78      0.99 o
  -3   4   5        2.08        1.87      0.26 o
  -2   4   5       19.56       20.19      0.42 o
  -1   4   5       27.91       26.95      0.51 o
   0   4   5        6.13        5.49      0.22 o
   1   4   5       80.94       78.31      0.84 o
   2   4   5       67.91       66.02      0.94 o
   3   4   5        5.16        5.50      0.29 o
   4   4   5       66.30       62.52      1.32 o
   5   4   5       10.55       11.08      0.66 o
   6   4   5        0.09        0.20      0.44 o
  -6   5   5        4.44        5.31      0.71 o
  -5   5   5        0.41        0.66      0.53 o
  -4   5   5       12.12       10.75      0.50 o
  -3   5   5        8.07        8.48      0.42 o
  -2   5   5        2.93        2.47      0.23 o
  -1   5   5       10.26       10.33      0.28 o
   0   5   5       45.92       45.50      0.59 o
   1   5   5       60.78       61.61      0.75 o
   2   5   5       11.52       11.20      0.47 o
   3   5   5       11.22       10.81      0.43 o
   4   5   5       21.66       20.84      0.84 o
   5   5   5       12.52       13.80      0.75 o
   6   5   5        3.80        4.88      0.73 o
  -6   6   5        2.09        2.99      0.47 o
  -5   6   5        1.35        1.21      0.31 o
  -4   6   5       17.33       15.96      0.62 o
  -3   6   5        6.10        6.33      0.40 o
  -2   6   5       17.49       17.78      0.69 o
  -1   6   5       17.49       17.11      0.61 o
   0   6   5       24.15       23.67      0.60 o
   1   6   5        8.04        7.94      0.36 o
   2   6   5        1.77        1.97      0.35 o
   3   6   5       11.07       11.20      0.54 o
   4   6   5        7.08        8.20      0.58 o
   5   6   5       12.90       13.86      0.78 o
  -5   7   5        4.40        5.48      0.51 o
  -4   7   5        0.78        0.82      0.29 o
  -3   7   5        1.89        2.58      0.32 o
  -2   7   5        1.33        1.37      0.26 o
  -1   7   5       10.48       10.25      0.44 o
   0   7   5       42.35       42.65      0.88 o
   1   7   5       10.10        9.47      0.46 o
   2   7   5        2.74        3.17      0.47 o
   3   7   5        5.12        4.18      0.41 o
   4   7   5        2.09        2.41      0.53 o
   5   7   5        3.83        5.52      1.03 o
  -4   8   5        2.12        1.20      0.49 o
  -3   8   5        1.52        1.27      0.33 o
  -2   8   5       10.61       11.54      0.51 o
  -1   8   5        3.93        3.92      0.32 o
   0   8   5        4.61        4.16      0.47 o
   1   8   5        0.54        0.62      0.28 o
   2   8   5        1.04        0.95      0.47 o
   3   8   5        0.03        0.00      0.28 o
   4   8   5        1.64        1.98      0.41 o
  -3   9   5        0.48        0.63      0.32 o
  -2   9   5        0.17        0.35      0.33 o
  -1   9   5        0.96        1.01      0.25 o
   0   9   5        6.26        6.15      0.40 o
   1   9   5        2.95        3.12      0.53 o
   2   9   5        5.22        5.49      0.46 o
  -7   0   6        2.46        3.28      0.66 o
  -6   0   6        5.28        4.10      0.48 o
  -5   0   6        8.02        8.17      0.55 o
  -4   0   6        1.54        2.56      0.35 o
  -3   0   6       42.85       38.82      1.26 o
  -2   0   6       96.06       88.10      2.96 o
  -1   0   6       83.19       81.86      1.97 o
   0   0   6      872.89      930.35     17.11 o
   1   0   6      171.87      193.71      3.17 o
   2   0   6        1.10        1.06      0.19 o
   3   0   6      152.53      151.60      2.84 o
   4   0   6      274.02      269.40      4.45 o
   5   0   6        9.31        8.86      0.81 o
   6   0   6        0.29        0.48      0.47 o
   7   0   6        1.36        2.67      0.98 o
  -7   1   6        4.33        4.30      0.58 o
  -6   1   6        0.86        1.34      0.35 o
  -5   1   6        4.38        4.57      0.32 o
  -4   1   6       11.41       13.37      0.46 o
  -3   1   6       52.70       52.66      0.97 o
  -2   1   6       60.68       64.80      1.28 o
  -1   1   6       40.96       41.68      0.97 o
   0   1   6       76.02       88.00      1.15 o
   1   1   6       16.03       15.96      0.47 o
   2   1   6       24.54       23.95      0.57 o
   3   1   6        1.42        1.31      0.24 o
   4   1   6       11.66       11.22      0.46 o
   5   1   6        1.83        1.59      0.35 o
   6   1   6        7.53       11.10      0.80 o
   7   1   6        2.24        2.09      0.64 o
  -7   2   6        4.84        4.85      0.52 o
  -6   2   6        6.91        6.48      0.73 o
  -5   2   6        6.02        5.76      0.34 o
  -4   2   6       16.38       15.75      0.53 o
  -3   2   6        4.74        4.66      0.33 o
  -2   2   6        7.47        6.14      0.31 o
  -1   2   6      300.36      306.11      3.52 o
   0   2   6      169.73      183.83      1.86 o
   1   2   6      151.95      163.31      1.79 o
   2   2   6       19.72       20.16      0.52 o
   3   2   6       58.64       61.31      0.92 o
   4   2   6      120.84      121.33      1.86 o
   5   2   6       13.35       12.60      0.76 o
   6   2   6        5.37        4.57      0.74 o
  -7   3   6        3.09        4.05      0.60 o
  -6   3   6        7.03        7.72      0.64 o
  -5   3   6       16.75       17.22      0.66 o
  -4   3   6        7.12        6.62      0.38 o
  -3   3   6       39.02       41.83      1.07 o
  -2   3   6       54.17       54.04      0.82 o
  -1   3   6       11.03       13.57      0.32 o
   0   3   6       98.37      103.48      1.17 o
   1   3   6       19.86       19.34      0.56 o
   2   3   6       58.22       57.18      0.76 o
   3   3   6        6.94        6.16      0.34 o
   4   3   6        2.40        2.67      0.33 o
   5   3   6        2.14        1.91      0.43 o
   6   3   6        7.32       10.99      0.98 o
  -7   4   6        2.78        3.79      0.84 o
  -6   4   6        6.13        6.60      0.62 o
  -5   4   6        2.12        2.41      0.42 o
  -4   4   6        6.16        6.13      0.43 o
  -3   4   6        3.51        3.87      0.30 o
  -2   4   6        2.34        2.23      0.18 o
  -1   4   6       58.78       58.98      0.76 o
   0   4   6       28.54       29.64      0.55 o
   1   4   6       60.98       60.59      0.82 o
   2   4   6        2.01        2.14      0.21 o
   3   4   6       13.93       14.30      0.51 o
   4   4   6        8.04        8.23      0.66 o
   5   4   6        7.07        5.93      0.92 o
   6   4   6        0.70        1.11      0.71 o
  -6   5   6        2.43        3.26      1.06 o
  -5   5   6       10.59        8.95      0.65 o
  -4   5   6       12.78       11.10      0.61 o
  -3   5   6        5.00        5.61      0.38 o
  -2   5   6       49.96       49.30      0.99 o
  -1   5   6       10.79       11.08      0.45 o
   0   5   6       55.77       58.03      1.04 o
   1   5   6       45.69       46.19      0.89 o
   2   5   6       11.40       11.53      0.45 o
   3   5   6        9.28        8.82      0.42 o
   4   5   6        0.28        0.61      0.33 o
   5   5   6        2.76        2.92      0.46 o
  -6   6   6        3.36        3.78      0.50 o
  -5   6   6        3.49        4.38      0.60 o
  -4   6   6        2.40        2.64      0.35 o
  -3   6   6        2.47        2.56      0.32 o
  -2   6   6        0.51        0.84      0.30 o
  -1   6   6       33.18       31.15      0.75 o
   0   6   6       51.74       49.94      0.97 o
   1   6   6       20.80       21.38      0.68 o
   2   6   6        0.57        0.59      0.22 o
   3   6   6        2.03        1.68      0.33 o
   4   6   6        1.80        2.08      0.43 o
   5   6   6        0.13       -0.14      0.34 o
  -5   7   6        2.56        3.12      0.46 o
  -4   7   6        5.42        5.28      0.49 o
  -3   7   6        4.50        4.47      0.39 o
  -2   7   6       10.12       10.80      0.49 o
  -1   7   6        4.69        4.67      0.35 o
   0   7   6        5.87        6.03      0.43 o
   1   7   6       32.61       33.05      0.88 o
   2   7   6        1.14        0.87      0.29 o
   3   7   6        0.63        0.68      0.31 o
   4   7   6        1.78        1.35      0.40 o
  -4   8   6        1.36        1.47      0.47 o
  -3   8   6        5.44        6.43      0.50 o
  -2   8   6        0.81        0.61      0.26 o
  -1   8   6        3.43        3.13      0.33 o
   0   8   6       14.47       15.21      0.75 o
   1   8   6       11.49       11.30      1.02 o
   2   8   6        1.85        2.30      0.40 o
   3   8   6        0.99        0.84      0.33 o
  -2   9   6        1.05        1.74      0.33 o
  -1   9   6        0.59        0.74      0.27 o
   0   9   6        0.69        0.39      0.47 o
   1   9   6        3.92        4.08      0.44 o
  -7   0   7        2.39        2.43      0.63 o
  -6   0   7        0.69        0.50      0.33 o
  -5   0   7       54.26       52.91      1.41 o
  -4   0   7        0.22        0.54      0.26 o
  -3   0   7      182.98      175.60      6.98 o
  -2   0   7        9.50       10.20      0.68 o
  -1   0   7        0.20       -0.06      0.22 o
   0   0   7        0.38        0.13      0.23 o
   1   0   7        0.00        0.14      0.17 o
   2   0   7       42.95       41.30      0.98 o
   3   0   7      122.38      118.04      2.98 o
   4   0   7        0.11        0.06      0.46 o
   5   0   7        1.57        2.19      1.03 o
   6   0   7        1.18        1.80      0.62 o
  -7   1   7        5.39        6.35      0.66 o
  -6   1   7       20.49       19.93      0.62 o
  -5   1   7        9.81        9.31      0.42 o
  -4   1   7        1.45        1.28      0.23 o
  -3   1   7       44.39       42.13      0.87 o
  -2   1   7       36.48       31.49      0.96 o
  -1   1   7       14.74       16.55      0.54 o
   0   1   7       61.89       64.07      0.94 o
   1   1   7        3.88        4.18      0.18 o
   2   1   7       61.78       59.42      1.05 o
   3   1   7      383.94      377.49      4.70 o
   4   1   7       56.27       54.44      1.30 o
   5   1   7        9.38       10.20      0.81 o
   6   1   7        3.51        3.69      0.59 o
  -7   2   7        1.76        1.80      0.47 o
  -6   2   7        0.62       -0.11      0.45 o
  -5   2   7       25.72       22.86      0.63 o
  -4   2   7       81.12       75.21      1.34 o
  -3   2   7       58.73       53.38      1.02 o
  -2   2   7       11.24       10.84      0.44 o
  -1   2   7       92.97       92.17      1.59 o
   0   2   7       81.12       81.78      1.03 o
   1   2   7       63.71       59.08      0.91 o
   2   2   7       26.57       25.88      0.71 o
   3   2   7       13.59       14.05      0.57 o
   4   2   7       27.55       28.29      1.10 o
   5   2   7        2.58        2.03      0.48 o
   6   2   7        1.73        1.41      0.81 o
  -7   3   7        1.13        1.98      0.64 o
  -6   3   7        0.37        0.55      0.35 o
  -5   3   7       12.14       11.62      0.52 o
  -4   3   7        2.09        2.66      0.30 o
  -3   3   7       21.53       19.47      0.59 o
  -2   3   7       12.43       12.94      0.51 o
  -1   3   7       28.25       27.77      0.51 o
   0   3   7       51.59       51.53      0.77 o
   1   3   7        9.80        9.42      0.30 o
   2   3   7      134.20      130.71      1.93 o
   3   3   7       87.86       90.10      1.34 o
   4   3   7        4.88        4.37      0.44 o
   5   3   7        9.93       11.87      0.96 o
   6   3   7        2.83        5.50      0.81 o
  -7   4   7        0.69        0.23      0.50 o
  -6   4   7        0.28        0.02      0.36 o
  -5   4   7        5.04        4.65      0.52 o
  -4   4   7       31.40       28.05      1.01 o
  -3   4   7       26.88       24.24      0.76 o
  -2   4   7        1.12        0.63      0.18 o
  -1   4   7      165.32      165.54      1.92 o
   0   4   7       92.86       93.15      1.22 o
   1   4   7       21.92       21.66      0.54 o
   2   4   7        4.47        4.18      0.37 o
   3   4   7       10.25       10.98      0.63 o
   4   4   7        5.24        5.89      0.50 o
   5   4   7        0.67        0.97      0.50 o
   6   4   7        1.93        2.36      0.66 o
  -6   5   7        2.42        3.45      0.68 o
  -5   5   7        2.75        2.23      0.46 o
  -4   5   7        7.46        8.20      0.48 o
  -3   5   7        0.78        0.96      0.26 o
  -2   5   7        3.55        3.43      0.34 o
  -1   5   7       25.79       26.64      0.70 o
   0   5   7       19.72       18.75      0.56 o
   1   5   7        6.92        6.58      0.43 o
   2   5   7       28.17       27.14      0.80 o
   3   5   7        4.05        3.95      0.40 o
   4   5   7        1.35        1.09      0.36 o
   5   5   7        0.21        0.14      0.42 o
  -5   6   7        2.58        1.50      0.60 o
  -4   6   7        0.83        0.57      0.29 o
  -3   6   7       11.85       11.66      0.54 o
  -2   6   7       11.23       11.92      0.52 o
  -1   6   7       21.21       20.98      0.64 o
   0   6   7       50.28       49.83      1.00 o
   1   6   7       15.92       17.52      0.65 o
   2   6   7       16.60       16.93      0.75 o
   3   6   7        0.05        0.06      0.28 o
   4   6   7        0.87        1.05      0.40 o
  -5   7   7        1.95        2.05      0.45 o
  -4   7   7        2.51        1.97      0.39 o
  -3   7   7        2.60        3.51      0.38 o
  -2   7   7        5.04        5.47      0.41 o
  -1   7   7        3.16        3.15      0.33 o
   0   7   7        9.49       10.59      0.48 o
   1   7   7        2.55        2.30      0.35 o
   2   7   7        4.84        4.60      0.50 o
   3   7   7        2.93        2.77      0.41 o
   4   7   7        1.54        1.97      0.44 o
  -3   8   7        2.24        2.17      0.39 o
  -2   8   7        2.75        2.28      0.37 o
  -1   8   7        0.78        0.50      0.26 o
   0   8   7        6.03        5.48      0.59 o
   1   8   7        7.30        7.17      0.57 o
   2   8   7        1.89        1.71      0.59 o
  -1   9   7        1.52        1.30      0.34 o
   0   9   7        1.22        1.18      0.34 o
  -7   0   8        0.36        0.61      0.49 o
  -6   0   8        0.14        0.17      0.33 o
  -5   0   8       47.31       44.70      1.38 o
  -4   0   8        5.44        4.83      0.48 o
  -3   0   8       17.82       18.04      0.93 o
  -2   0   8        3.14        3.71      0.92 o
  -1   0   8        1.52        0.75      0.30 o
   0   0   8       38.56       37.06      2.03 o
   1   0   8        5.41        4.90      0.36 o
   2   0   8      114.87      116.02      2.16 o
   3   0   8       78.96       80.60      2.32 o
   4   0   8       28.91       28.59      1.33 o
   5   0   8        0.55       -0.01      0.42 o
   6   0   8        1.76        1.66      0.93 o
  -7   1   8        2.07        3.12      0.56 o
  -6   1   8       18.63       19.27      0.82 o
  -5   1   8       23.39       20.83      0.62 o
  -4   1   8       18.72       17.48      0.61 o
  -3   1   8       26.95       27.26      0.72 o
  -2   1   8       11.10       10.49      0.48 o
  -1   1   8      126.66      120.59      2.02 o
   0   1   8        5.93        5.61      0.26 o
   1   1   8        5.79        5.61      0.22 o
   2   1   8       15.64       15.75      0.78 o
   3   1   8       40.89       41.35      1.22 o
   4   1   8        3.55        3.70      0.44 o
   5   1   8        1.05        0.85      0.40 o
   6   1   8        3.86        4.32      0.66 o
  -7   2   8        0.77        1.19      0.46 o
  -6   2   8        1.35        2.04      0.39 o
  -5   2   8        8.53        8.38      0.43 o
  -4   2   8       18.29       16.56      0.60 o
  -3   2   8        9.95       10.02      0.46 o
  -2   2   8       34.86       37.01      0.95 o
  -1   2   8       21.65       23.61      0.72 o
   0   2   8       27.48       29.00      0.58 o
   1   2   8       26.61       26.12      0.72 o
   2   2   8      189.67      188.83      2.62 o
   3   2   8       87.57       85.72      1.48 o
   4   2   8        0.92        0.80      0.36 o
   5   2   8        0.69        1.33      0.49 o
   6   2   8        3.57        4.07      0.77 o
  -7   3   8        1.98        0.99      0.55 o
  -6   3   8        1.96        2.07      0.47 o
  -5   3   8       14.02       11.36      0.60 o
  -4   3   8       36.48       32.53      1.00 o
  -3   3   8       14.11       12.76      0.51 o
  -2   3   8       12.44       12.79      0.49 o
  -1   3   8      186.56      188.01      2.16 o
   0   3   8       17.34       17.27      0.46 o
   1   3   8       31.33       29.35      0.96 o
   2   3   8       21.64       21.41      0.64 o
   3   3   8       24.81       25.48      1.05 o
   4   3   8        2.48        2.93      0.48 o
   5   3   8        3.47        4.18      0.71 o
  -6   4   8        0.55        0.23      0.45 o
  -5   4   8        1.14        1.71      0.42 o
  -4   4   8        1.09        1.18      0.35 o
  -3   4   8        0.27        0.53      0.30 o
  -2   4   8       44.19       45.27      0.88 o
  -1   4   8       66.03       67.90      1.01 o
   0   4   8        5.47        5.77      0.39 o
   1   4   8       39.42       39.77      0.99 o
   2   4   8      112.76      108.64      2.39 o
   3   4   8       25.70       26.06      0.98 o
   4   4   8        6.44        7.19      0.75 o
   5   4   8        3.82        4.95      1.58 o
  -6   5   8        0.16       -0.49      0.49 o
  -5   5   8        0.71       -0.38      0.38 o
  -4   5   8        8.00        7.60      0.49 o
  -3   5   8       24.23       24.20      1.06 o
  -2   5   8        4.42        4.21      0.36 o
  -1   5   8       57.52       56.36      1.10 o
   0   5   8        7.53        8.33      0.54 o
   1   5   8       36.39       33.80      0.92 o
   2   5   8       13.22       11.97      0.59 o
   3   5   8        7.76        7.33      0.50 o
   4   5   8        3.88        4.76      0.68 o
   5   5   8        0.75        0.58      0.52 o
  -5   6   8        0.11       -0.20      0.32 o
  -4   6   8        0.72        0.84      0.35 o
  -3   6   8        7.74        7.65      0.52 o
  -2   6   8        2.51        3.51      0.36 o
  -1   6   8        9.88        9.43      0.46 o
   0   6   8       23.45       22.20      0.68 o
   1   6   8       15.13       15.02      0.91 o
   2   6   8        8.71        7.87      0.61 o
   3   6   8       18.79       19.86      0.93 o
   4   6   8        2.27        1.66      0.97 o
  -4   7   8        0.84        0.33      0.37 o
  -3   7   8        9.18        9.60      0.66 o
  -2   7   8        3.21        3.41      0.37 o
  -1   7   8        1.27        1.08      0.28 o
   0   7   8        6.69        7.64      0.44 o
   1   7   8        9.76       11.98      1.03 o
   2   7   8        0.42       -0.11      0.33 o
   3   7   8        1.97        1.60      0.45 o
  -3   8   8        1.63        2.41      0.44 o
  -2   8   8        2.31        2.00      0.39 o
  -1   8   8        1.85        1.81      0.33 o
   0   8   8        3.66        3.45      0.41 o
   1   8   8        4.25        5.06      0.55 o
   2   8   8        0.24       -0.02      0.36 o
  -7   0   9        0.07       -0.50      0.65 o
  -6   0   9       19.19       19.03      0.94 o
  -5   0   9        9.87        9.26      0.66 o
  -4   0   9        9.54        8.84      0.62 o
  -3   0   9       24.01       23.56      1.10 o
  -2   0   9      674.73      624.88     16.11 o
  -1   0   9      127.75      115.35      2.84 o
   0   0   9       89.41       86.05      2.30 o
   1   0   9       26.36       24.00      0.79 o
   2   0   9       47.86       45.18      1.60 o
   3   0   9        0.80        1.35      0.80 o
   4   0   9        0.46        0.56      0.62 o
   5   0   9        8.53        9.40      0.96 o
  -7   1   9        2.61        3.21      1.06 o
  -6   1   9        5.05        5.40      0.45 o
  -5   1   9        3.39        3.97      0.36 o
  -4   1   9        9.99        9.84      0.59 o
  -3   1   9       79.54       75.35      1.54 o
  -2   1   9       18.71       19.18      0.69 o
  -1   1   9        3.68        2.94      0.34 o
   0   1   9       10.51        9.12      0.34 o
   1   1   9       10.68        9.55      0.36 o
   2   1   9       17.79       17.22      0.61 o
   3   1   9       15.88       15.14      0.69 o
   4   1   9        0.78        0.92      0.42 o
   5   1   9        4.88        5.57      0.66 o
  -7   2   9        0.16        0.13      0.50 o
  -6   2   9        9.21        9.40      0.83 o
  -5   2   9        8.68        7.61      0.48 o
  -4   2   9       15.52       14.39      0.59 o
  -3   2   9        4.19        4.00      0.35 o
  -2   2   9      296.90      291.51      4.30 o
  -1   2   9      252.84      241.85      3.64 o
   0   2   9       12.75       11.82      0.38 o
   1   2   9       17.98       17.88      0.59 o
   2   2   9       40.82       38.20      0.89 o
   3   2   9        1.81        1.93      0.29 o
   4   2   9        3.91        4.24      0.68 o
   5   2   9        8.77       10.62      0.83 o
  -6   3   9        1.27        0.92      0.52 o
  -5   3   9        3.53        4.90      0.58 o
  -4   3   9        4.16        3.35      0.41 o
  -3   3   9       12.95       12.66      0.53 o
  -2   3   9       18.92       18.67      0.63 o
  -1   3   9        1.74        1.68      0.24 o
   0   3   9        2.25        2.32      0.27 o
   1   3   9       21.70       20.81      0.89 o
   2   3   9       37.59       37.46      1.02 o
   3   3   9        8.96        8.65      0.67 o
   4   3   9        0.95        0.67      0.47 o
   5   3   9        8.57       11.29      1.28 o
  -6   4   9        1.38        1.99      1.03 o
  -5   4   9        4.67        4.80      0.58 o
  -4   4   9       10.70       10.61      0.71 o
  -3   4   9        6.96        7.17      0.58 o
  -2   4   9       36.33       37.55      0.90 o
  -1   4   9       47.64       43.62      0.94 o
   0   4   9       43.86       45.68      0.94 o
   1   4   9        2.15        2.23      0.40 o
   2   4   9       17.06       17.21      0.82 o
   3   4   9        2.05        2.08      0.43 o
   4   4   9        3.39        3.63      0.66 o
   5   4   9        1.65        1.45      0.58 o
  -5   5   9        1.12        2.27      0.59 o
  -4   5   9        0.53        0.03      0.28 o
  -3   5   9        0.05       -0.09      0.25 o
  -2   5   9        3.56        3.43      0.52 o
  -1   5   9       10.16       10.45      0.49 o
   0   5   9        6.44        6.21      0.39 o
   1   5   9       15.02       15.14      0.65 o
   2   5   9       26.87       26.81      0.88 o
   3   5   9        0.89        0.49      0.45 o
   4   5   9        1.37        1.34      0.56 o
  -5   6   9        2.69        3.55      0.52 o
  -4   6   9        2.42        1.77      0.41 o
  -3   6   9        3.42        3.49      0.40 o
  -2   6   9        9.87        9.39      0.52 o
  -1   6   9        0.74        1.22      0.28 o
   0   6   9        4.22        3.90      0.42 o
   1   6   9        1.64        1.36      0.34 o
   2   6   9        8.39        8.09      0.65 o
   3   6   9        1.25        1.53      0.45 o
  -4   7   9        1.01        1.89      0.43 o
  -3   7   9        0.86        1.97      0.40 o
  -2   7   9        0.54        0.58      0.33 o
  -1   7   9        3.32        2.61      0.36 o
   0   7   9        4.10        3.94      0.44 o
   1   7   9        7.07        7.71      0.64 o
   2   7   9        5.81        6.12      0.75 o
  -2   8   9        4.76        6.28      0.82 o
  -1   8   9        1.69        2.17      0.63 o
   0   8   9        2.84        3.52      0.45 o
  -6   0  10        4.23        4.32      0.64 o
  -5   0  10        0.00        0.17      0.33 o
  -4   0  10       23.30       22.76      1.05 o
  -3   0  10        5.20        4.67      0.62 o
  -2   0  10       13.14       11.26      0.81 o
  -1   0  10       11.00       12.09      0.83 o
   0   0  10       16.74       15.73      0.93 o
   1   0  10        6.49        5.31      0.59 o
   2   0  10        5.84        4.93      0.64 o
   3   0  10       21.46       21.03      1.19 o
   4   0  10        0.55        0.22      0.44 o
   5   0  10        2.61        2.64      0.97 o
  -6   1  10       10.42        9.22      0.69 o
  -5   1  10        6.13        6.10      0.52 o
  -4   1  10       10.57       10.77      0.54 o
  -3   1  10      187.73      184.08      3.04 o
  -2   1  10      151.65      151.73      2.58 o
  -1   1  10       10.34        9.64      0.53 o
   0   1  10        3.40        3.22      0.32 o
   1   1  10       10.52        8.84      0.44 o
   2   1  10        7.85        6.64      0.49 o
   3   1  10        0.60        0.24      0.33 o
   4   1  10        2.43        3.06      0.82 o
   5   1  10        6.57        6.70      0.83 o
  -6   2  10       12.91       13.84      1.10 o
  -5   2  10       10.44       11.86      0.60 o
  -4   2  10        0.93        0.71      0.28 o
  -3   2  10       11.25       11.37      0.54 o
  -2   2  10       22.16       23.71      0.81 o
  -1   2  10        1.51        1.22      0.27 o
   0   2  10        9.39        9.62      0.46 o
   1   2  10        9.60        9.02      0.46 o
   2   2  10        5.99        5.94      0.40 o
   3   2  10        0.34        0.18      0.33 o
   4   2  10       16.37       16.91      0.95 o
   5   2  10        1.87        1.31      0.75 o
  -6   3  10        1.75        1.63      0.75 o
  -5   3  10        6.72        7.75      0.69 o
  -4   3  10       17.24       17.13      0.87 o
  -3   3  10       11.63        9.92      0.68 o
  -2   3  10       64.43       61.15      1.14 o
  -1   3  10       11.62       13.07      0.47 o
   0   3  10       12.11       11.50      0.81 o
   1   3  10        3.59        3.43      0.39 o
   2   3  10        8.07        7.68      0.71 o
   3   3  10        2.16        2.37      0.57 o
   4   3  10        6.08        8.86      0.92 o
  -5   4  10        1.61        4.43      0.96 o
  -4   4  10        9.55       10.27      0.73 o
  -3   4  10       10.54       10.92      0.64 o
  -2   4  10        5.61        5.81      0.42 o
  -1   4  10        1.72        1.90      0.29 o
   0   4  10        4.29        4.52      0.44 o
   1   4  10       19.29       19.14      0.86 o
   2   4  10        7.95        7.99      1.09 o
   3   4  10        7.32        6.73      0.61 o
   4   4  10        7.08        6.69      0.84 o
  -5   5  10        1.59        1.26      0.53 o
  -4   5  10        1.46        0.71      0.37 o
  -3   5  10        2.62        2.14      0.36 o
  -2   5  10        1.58        2.00      0.33 o
  -1   5  10        2.75        3.02      0.35 o
   0   5  10        6.15        7.19      0.52 o
   1   5  10        5.14        6.23      0.50 o
   2   5  10        3.67        3.55      0.44 o
   3   5  10        2.32        2.70      0.79 o
  -4   6  10        1.39        1.02      0.42 o
  -3   6  10        4.75        5.90      0.53 o
  -2   6  10        2.60        3.86      0.48 o
  -1   6  10        0.14        0.07      0.36 o
   0   6  10        8.88        9.39      0.60 o
   1   6  10       10.92       12.03      0.96 o
   2   6  10        3.82        3.42      0.54 o
   3   6  10        0.53        0.27      0.38 o
  -3   7  10        3.42        4.61      0.89 o
  -2   7  10        0.83        0.65      0.35 o
  -1   7  10        0.93        1.01      0.41 o
   0   7  10        2.52        2.31      0.41 o
   1   7  10        3.61        4.10      0.71 o
  -6   0  11        0.62        0.66      0.53 o
  -5   0  11        9.58        9.47      0.74 o
  -4   0  11        0.46        0.23      0.42 o
  -3   0  11       50.95       53.51      1.89 o
  -2   0  11        0.00       -0.13      0.37 o
  -1   0  11       48.17       48.56      1.74 o
   0   0  11       19.51       19.57      0.81 o
   1   0  11       81.54       75.93      2.34 o
   2   0  11        0.02        0.07      0.38 o
   3   0  11        2.50        2.72      0.60 o
   4   0  11        0.71        1.64      0.60 o
  -6   1  11        6.83        9.51      0.92 o
  -5   1  11        0.03       -0.25      0.25 o
  -4   1  11        6.99        6.06      0.47 o
  -3   1  11        3.06        2.16      0.49 o
  -2   1  11       10.56       10.37      0.64 o
  -1   1  11        5.67        5.45      0.63 o
   0   1  11       36.92       35.02      0.88 o
   1   1  11       12.87       12.42      0.65 o
   2   1  11        0.25       -0.10      0.27 o
   3   1  11        0.86        0.33      0.38 o
   4   1  11        6.71        8.41      0.77 o
  -6   2  11        0.92        0.60      0.56 o
  -5   2  11        4.65        4.98      0.99 o
  -4   2  11        0.67        0.10      0.30 o
  -3   2  11       46.16       48.07      1.13 o
  -2   2  11       10.77       11.00      0.61 o
  -1   2  11        7.26        6.83      0.44 o
   0   2  11        7.26        6.37      0.42 o
   1   2  11       55.18       52.96      1.15 o
   2   2  11        4.67        3.40      0.50 o
   3   2  11        1.31        1.54      0.45 o
   4   2  11        2.64        2.39      0.66 o
  -5   3  11        0.13       -0.03      0.46 o
  -4   3  11        3.22        3.82      0.56 o
  -3   3  11        8.08        8.95      0.98 o
  -2   3  11       11.75       12.37      0.78 o
  -1   3  11        6.19        5.03      0.54 o
   0   3  11        0.97        0.50      0.28 o
   1   3  11        8.06        7.22      0.60 o
   2   3  11       15.05       15.82      0.84 o
   3   3  11        0.19        0.18      0.45 o
   4   3  11        2.40        2.76      0.68 o
  -5   4  11        0.54        0.27      0.49 o
  -4   4  11        4.56        3.72      0.68 o
  -3   4  11       18.24       20.24      0.76 o
  -2   4  11       11.02       10.80      0.55 o
  -1   4  11        4.08        4.43      0.62 o
   0   4  11       15.18       16.34      0.74 o
   1   4  11       17.94       15.40      0.82 o
   2   4  11        0.44        0.59      0.38 o
   3   4  11        2.56        1.37      0.55 o
  -4   5  11        1.86        1.24      0.42 o
  -3   5  11        5.20        6.77      0.56 o
  -2   5  11        0.12        0.12      0.41 o
  -1   5  11        2.77        2.44      0.41 o
   0   5  11        0.53        0.64      0.33 o
   1   5  11        5.72        5.73      0.52 o
   2   5  11        8.85        9.92      0.76 o
   3   5  11        0.05        0.15      0.79 o
  -3   6  11        3.85        3.82      0.50 o
  -2   6  11        1.39        2.82      0.53 o
  -1   6  11        3.23        2.88      0.53 o
   0   6  11       19.40       21.55      0.88 o
   1   6  11        4.41        5.35      0.84 o
   2   6  11        2.30        2.52      0.92 o
  -1   7  11        3.22        2.37      0.97 o
  -5   0  12        1.15        1.07      0.67 o
  -4   0  12        1.97        3.46      1.11 o
  -3   0  12       13.00       15.83      1.36 o
  -2   0  12        0.65        0.62      0.46 o
  -1   0  12        6.83        6.13      0.71 o
   0   0  12        3.64        3.70      0.46 o
   1   0  12        8.85       10.35      0.89 o
   2   0  12        0.40        0.04      0.90 o
   3   0  12       12.11       13.54      1.10 o
   4   0  12       13.45       16.07      1.79 o
  -5   1  12        0.49       -0.02      0.37 o
  -4   1  12       14.01       14.27      0.76 o
  -3   1  12       13.91       15.43      0.76 o
  -2   1  12       12.21       13.33      0.78 o
  -1   1  12        1.70        1.82      0.32 o
   0   1  12       31.69       29.18      0.89 o
   1   1  12        9.26        8.77      0.60 o
   2   1  12        1.95        1.34      0.43 o
   3   1  12        0.10        0.13      0.39 o
   4   1  12        0.30        0.06      0.44 o
  -5   2  12        5.14        3.78      0.92 o
  -4   2  12        6.71        8.78      1.39 o
  -3   2  12       15.76       16.76      0.93 o
  -2   2  12        3.58        4.10      0.48 o
  -1   2  12        2.77        3.06      0.43 o
   0   2  12        5.71        5.41      0.55 o
   1   2  12        5.76        6.39      0.51 o
   2   2  12        7.15        8.34      0.71 o
   3   2  12        6.31        8.53      1.11 o
  -5   3  12        5.19        4.86      0.81 o
  -4   3  12       30.57       36.76      1.70 o
  -3   3  12       17.75       19.39      1.46 o
  -2   3  12        3.05        2.37      0.82 o
  -1   3  12        7.08        7.74      0.65 o
   0   3  12        2.00        1.27      0.41 o
   1   3  12        2.42        2.12      0.62 o
   2   3  12        3.20        2.83      0.64 o
   3   3  12        0.23        0.62      0.51 o
  -4   4  12       10.24       11.62      0.88 o
  -3   4  12        8.96        8.78      0.75 o
  -2   4  12        0.10        0.06      0.36 o
  -1   4  12        7.45        8.86      0.63 o
   0   4  12        1.64        1.26      0.40 o
   1   4  12        3.75        4.95      0.57 o
   2   4  12        4.21        5.06      0.77 o
  -3   5  12        6.77        9.12      0.80 o
  -2   5  12        2.23        2.77      0.55 o
  -1   5  12        8.87        9.60      0.74 o
   0   5  12        0.33        0.19      0.37 o
   1   5  12        4.00        5.54      0.54 o
   2   5  12        1.79        1.80      0.48 o
  -2   6  12        1.01        1.24      0.47 o
  -1   6  12        0.44        1.12      0.45 o
   0   6  12        4.64        6.64      0.69 o
  -5   0  13        0.32        0.53      0.56 o
  -4   0  13        0.00       -0.17      0.47 o
  -3   0  13        0.01       -0.03      0.43 o
  -2   0  13        0.70        0.97      0.50 o
  -1   0  13        0.03        0.52      0.42 o
   0   0  13        5.41        4.67      0.71 o
   1   0  13        1.07        0.04      0.43 o
   2   0  13        0.10        0.22      0.47 o
   3   0  13        0.13       -0.03      0.76 o
  -4   1  13       11.36       14.21      0.93 o
  -3   1  13        1.47        0.71      0.42 o
  -2   1  13        1.42        1.66      0.39 o
  -1   1  13        1.29        1.36      0.36 o
   0   1  13        0.34        0.54      0.33 o
   1   1  13        0.28       -0.23      0.34 o
   2   1  13        0.88        1.15      0.45 o
   3   1  13        0.53        0.58      0.46 o
  -4   2  13        1.82        1.60      1.38 o
  -3   2  13        0.55       -0.01      0.73 o
  -2   2  13        6.29        5.96      0.65 o
  -1   2  13        2.65        2.94      0.51 o
   0   2  13        6.15        7.17      0.77 o
   1   2  13        3.76        3.17      0.83 o
   2   2  13        0.96        2.08      0.64 o
  -4   3  13        9.13       11.49      1.07 o
  -3   3  13        3.45        3.48      0.61 o
  -2   3  13        0.19       -0.01      0.43 o
  -1   3  13        1.28        1.31      0.65 o
   0   3  13        1.20        1.34      0.44 o
   1   3  13        3.84        4.05      0.71 o
   2   3  13        0.54        1.24      0.56 o
  -3   4  13        2.23        0.61      0.70 o
  -2   4  13        1.47        2.00      0.51 o
  -1   4  13        3.57        4.35      0.62 o
   0   4  13        5.10        4.86      0.62 o
   1   4  13        4.66        7.33      0.88 o
  -1   5  13        0.45        0.20      0.42 o
   0   5  13        0.23       -0.30      0.38 o
  -3   0  14        2.92        3.40      0.77 o
  -2   0  14        0.62        0.57      0.52 o
  -1   0  14        2.46        3.61      0.76 o
   0   0  14        4.68        4.68      0.78 o
   1   0  14        0.01       -0.05      0.54 o
   2   0  14        3.54        4.03      1.21 o
  -3   1  14        2.30        3.82      0.80 o
  -2   1  14        5.22        4.92      0.67 o
  -1   1  14        4.91        5.98      0.68 o
   0   1  14        5.73        6.51      0.70 o
   1   1  14        1.16        0.76      0.56 o
  -3   2  14        0.14        0.73      0.56 o
  -2   2  14        0.96        0.44      0.43 o
  -1   2  14        1.51        1.97      0.50 o
   0   2  14        4.79        4.97      0.81 o
   1   2  14        3.12        4.39      0.79 o
  -2   3  14        2.01        1.03      0.53 o
  -1   3  14        7.99        8.59      0.77 o
   0   3  14       10.79       11.54      1.07 o
  -1   0  15       12.22       14.62      1.78 o
 
